# Supplementary material for: Proteomic and Phenotypic Studies of Mycoplasma pneumoniae Revealed Macrolide-Resistant Mutation (A2063G) Associated Changes in Protein Composition and Pathogenicity of Type I Strains
Source: Microbiol Spectr. 2023 Jun 28;11(4):e04613-22. doi: 10.1128/spectrum.04613-22 (PMC10434051; doi:10.1128/spectrum.04613-22)
Supplement: Supplemental file 2 — Table S3. Download spectrum.04613-22-s0002.xlsx, XLSX file, 0.02 MB [file spectrum.04613-22-s0002.xlsx]

## Sheet: Sheet1
Table S3: Differential proteins between groups (IS: type I sensitive strains, IIS: type II sensitive strains, IR: type I resistant strains, IIR: type II resistant strains) removing unknown function proteins.
IR/IIR>1.2		IR/IIR<0.83		IS/IIS>1.2		IS/IIS<0.833		IIS/IIR>1.2		IIS/IIR<0.83		IS/IR>1.2		IS/IR<0.83
P75545	30S ribosomal protein S7	A0A0H3DLK2	30S ribosomal protein S2	P75545	30S ribosomal protein S7	A0A0H3DLK2	30S ribosomal protein S2	P52864	50S ribosomal protein L36	P78020	50S ribosomal protein L31	A0A7U4NTG0	ABC transporter permease	A0A0H3DLE0	30S ribosomal protein S12
P75579	50S ribosomal protein L4	Q50301	30S ribosomal protein S5	P75579	50S ribosomal protein L4	Q50301	30S ribosomal protein S5	A0A0H3DNR1	Adenine phosphoribosyltransferase	P56850	50S ribosomal protein L33 2	A0A0H3DNR1	Adenine phosphoribosyltransferase	A0A0H3DLK2	30S ribosomal protein S2
A0A0H3DLV2	ABC transporter, ATP-binding protein	P75430	5-formyltetrahydrofolate cyclo-ligase	A0A7U4NTG0	ABC transporter permease	Q50300	50S ribosomal protein L15	Q50313	Beta sliding clamp	A0A0H3DP11	Amino acid permease	P75409	ADP-ribosylating toxin CARDS	P75430	5-formyltetrahydrofolate cyclo-ligase
A0A0H3DMH4	ABC transporter, ATP-binding protein	A0A0H3DLK8	ABC transporter, ATP-binding protein	P75409	ADP-ribosylating toxin CARDS	P78006	50S ribosomal protein L34	A0A7U4NSX6	Esterase	A0A7U4SLC2	Amino acid transporter	A0A7U4SLC2	Amino acid transporter	A0A0H3DKK8	ABC transporter, ATP-binding protein
A0A0H3DNR1	Adenine phosphoribosyltransferase	A0A0H3DKK8	ABC transporter, ATP-binding protein	A0A7U4SLC2	Amino acid transporter	P75430	5-formyltetrahydrofolate cyclo-ligase	A0A7U4NTC9	Family B-like protein	A0A0H3DLD1	Cof-like hydrolase	Q50332	ATP synthase epsilon chain	A0A0H3DLV2	ABC transporter, ATP-binding protein
A0A7U4SLC2	Amino acid transporter	A0A0H3DN72	Acetate kinase	Q9EXD8	Ascorbate-specific PTS system EIIB component	A0A0H3DKK8	ABC transporter, ATP-binding protein	A0A0H3DNG5	Inorganic pyrophosphatase	A0A7U4NS38	DNA gyrase subunit A	Q50330	ATP synthase gamma chain	A0A0H3DN72	Acetate kinase
P75222	Arginine--tRNA ligase	P75378	Acyl carrier protein homolog	P75521	Asparagine--tRNA ligase	A0A0H3DLK8	ABC transporter, ATP-binding protein	A0A0H3DNE9	L-ribulose-5-phosphate 4-epimerase	A0A0H3DJY3	DUF2179 domain-containing protein	Q50326	ATP synthase subunit a	P75378	Acyl carrier protein homolog
Q9EXD8	Ascorbate-specific PTS system EIIB component	A0A0H3DP11	Amino acid permease	Q50326	ATP synthase subunit a	A0A0H3DN72	Acetate kinase	P75145	Mannitol-specific phosphotransferase enzyme IIA component	A0A0H3DKA3	High affinity transport system protein	Q50329	ATP synthase subunit alpha	Q59551	Adenosinetriphosphatase (Fragment)
P75521	Asparagine--tRNA ligase	Q50332	ATP synthase epsilon chain	Q50313	Beta sliding clamp	P75378	Acyl carrier protein homolog	A0A0H3DK56	MG032/MG096/MG288 family 2	A0A0H3DLH4	Leucine--tRNA ligase	Q50327	ATP synthase subunit b	P75292	Ascorbate-specific PTS system EIIA component
P75409	ADP-ribosylating toxin CARDS	Q59550	ATP synthase subunit c	P75587	Bifunctional riboflavin kinase/FMN adenylyltransferase	A0A0H3DN14	Alanine--tRNA ligase	A0A0H3DK38	Preprotein translocase, SecE subunit	P75041	Major facilitator superfamily transporter MPN_076	Q50331	ATP synthase subunit beta	A0A0H3DL54	Death-on-curing family protein
Q50313	Beta sliding clamp	A0A0H3DK94	ATP synthase subunit delta	A0A0H3DKS3	CDP-diacylglycerol--glycerol-3-phosphate 3-phosphatidyltransferase	P75292	Ascorbate-specific PTS system EIIA component	E1QC64	Proline-rich P65 protein	A0A7U4NS80	Membrane protein	Q59550	ATP synthase subunit c	P75312	DegV domain-containing protein MG326 homolog
P75247	Chaperone protein ClpB	A0A0H3DPK1	Chromosomal replication initiator protein DnaA	P75247	Chaperone protein ClpB	P78012	Chaperonin GroEL	P75264	Putative ABC transporter ATP-binding protein MG187 homolog	A0A0H3DPT9	MG032/MG096/MG288 family 2	A0A0H3DK94	ATP synthase subunit delta	P75127	DegV domain-containing protein MG450 homolog
A0A0H3DKC9	Cysteine--tRNA ligase	A0A0H3DM88	Creatinase	A0A0H3DNI6	Conserved domain protein	A0A0H3DPK1	Chromosomal replication initiator protein DnaA	P75349	Putative metallophosphoesterase MG207 homolog	A0A0H3DLL9	MG032/MG096/MG288 family 2	P75587	Bifunctional riboflavin kinase/FMN adenylyltransferase	A0A0H3DLU7	Dihydrofolate reductase
P75127	DegV domain-containing protein MG450 homolog	P75051	Cytidine deaminase	A0A0H3DKC9	Cysteine--tRNA ligase	P75205	Co-chaperonin GroES	A0A0H3DL89	Type I site-specific deoxyribonuclease	A0A0H3DQ13	MG032/MG096/MG288 family 2	A0A0H3DKS3	CDP-diacylglycerol--glycerol-3-phosphate 3-phosphatidyltransferase	P75177	DNA polymerase III subunit gamma/tau
P75404	DNA polymerase III subunit alpha	A0A0H3DL54	Death-on-curing family protein	P75127	DegV domain-containing protein MG450 homolog	A0A0H3DL54	Death-on-curing family protein			A0A0H3DP46	MG032/MG096/MG288 family 2	P75464	Cell division protein FtsZ	A0A7U4NT26	DUF16 domain-containing protein
P75177	DNA polymerase III subunit gamma/tau	A0A0H3DLU7	Dihydrofolate reductase	A0A0H3DJU9	DivIVA domain protein	P75400	Dephospho-CoA kinase			A0A0H3DNK1	MG032/MG096/MG288 family 2	A0A0H3DNI6	Conserved domain protein	A0A0H3DML3	DUF16 domain-containing protein
A0A0H3DPN0	DNA polymerase III, beta subunit	A0A0H3DLN8	DNA topoisomerase 1	A0A7U4NS38	DNA gyrase subunit A	A0A0H3DLU7	Dihydrofolate reductase			P75420	Peptide chain release factor 1	A0A0H3DM88	Creatinase	A0A0H3DN79	DUF16 domain-containing protein
P75426	DNA primase	A0A0H3DML3	DUF16 domain-containing protein	P75404	DNA polymerase III subunit alpha	A0A0H3DLN8	DNA topoisomerase 1			A0A0H3DKI2	Phosphate acyltransferase	Q50365	Cytadherence high molecular weight protein 1	A0A0H3DKX0	EDD domain protein, DegV family
A0A0H3DNK7	DNA-directed DNA polymerase	A0A0H3DJY3	DUF2179 domain-containing protein	P75177	DNA polymerase III subunit gamma/tau	A0A0H3DMP7	DNA-directed RNA polymerase subunit beta'			P75547	Phosphatidylglycerol--prolipoprotein diacylglyceryl transferase	A0A7U4NT16	Cytadherence high molecular weight protein 3	P23568	Elongation factor Tu
A0A0H3DLM3	DUF16 domain-containing protein	A0A0H3DKT8	DUF2779 domain-containing protein	P75426	DNA primase	A0A0H3DML3	DUF16 domain-containing protein			Q50316	Putative ABC transporter ATP-binding protein MG468.1 homolog	A0A2Z6I6Q2	Cytadherence-related protein	A0A7U4NSX6	Esterase
A0A7U4NSF4	DUF16 domain-containing protein	A0A7U4NSA6	DUF31 domain-containing protein	A0A0H3DNK7	DNA-directed DNA polymerase	A0A0H3DKT8	DUF2779 domain-containing protein			P75399	Putative phosphatase MPN_383	P75051	Cytidine deaminase	A0A0H3DPW7	FAD dependent oxidoreductase
A0A7U4NTC9	Family B-like protein	A0A0H3DJT8	DUF31 domain-containing protein	A0A0H3DLM3	DUF16 domain-containing protein	A0A0H3DLD0	E1-E2 ATPase			P75391	Pyruvate dehydrogenase E1 component subunit beta	A0A7U4NS38	DNA gyrase subunit A	A0A0H3DN52	Glycerol kinase
A0A7U4NSA9	Family K-like protein	A0A0H3DLD0	E1-E2 ATPase	A0A7U4NSF4	DUF16 domain-containing protein	A0A0H3DKX0	EDD domain protein, DegV family					Q50312	DnaJ-like protein MG002 homolog	A0A0H3DKA3	High affinity transport system protein
P78033	Glucose-6-phosphate isomerase	A0A0H3DJS0	Fructose-1,6-bisphosphate aldolase, class II	A0A0H3DJY3	DUF2179 domain-containing protein	A0A7U4NSX6	Esterase					A0A0H3DJY3	DUF2179 domain-containing protein	A0A0H3DL22	Hydrolase, TatD family
A0A7U4NSU6	Guanosine-3',5'-bis(Diphosphate) 3'-pyrophosphohydrolase	A0A0H3DLZ0	Histidine triad domain protein	A0A7U4NSA9	Family K-like protein	A0A0H3DJS0	Fructose-1,6-bisphosphate aldolase, class II					P75358	Glyceraldehyde-3-phosphate dehydrogenase	P75170	Hydroperoxide reductase
A0A0H3DPK6	Hypoxanthine phosphoribosyltransferase	A0A0H3DL22	Hydrolase, TatD family	P78033	Glucose-6-phosphate isomerase	A0A0H3DL22	Hydrolase, TatD family					P75428	Glycerol-3-phosphate acyltransferase	A0A0H3DNG5	Inorganic pyrophosphatase
A0A0H3DLH4	Leucine--tRNA ligase	A0A0H3DMK9	Lipoprotein_X domain-containing protein	A0A7U4NSU6	Guanosine-3',5'-bis(Diphosphate) 3'-pyrophosphohydrolase	A0A0H3DNG5	Inorganic pyrophosphatase					A0A7U4NSU6	Guanosine-3',5'-bis(Diphosphate) 3'-pyrophosphohydrolase	A0A0H3DMK9	Lipoprotein_X domain-containing protein
A0A0H3DNE9	L-ribulose-5-phosphate 4-epimerase	P75041	Major facilitator superfamily transporter MPN_076	A0A0H3DLH4	Leucine--tRNA ligase	A0A0H3DMK9	Lipoprotein_X domain-containing protein					P75484	Lipoprotein signal peptidase	P78007	L-lactate dehydrogenase
P75091	Methionine--tRNA ligase	A0A0H3DPT9	MG032/MG096/MG288 family 2	P75091	Methionine--tRNA ligase	A0A0H3DLK4	Mannitol-1-phosphate 5-dehydrogenase					P75112	Membrane protein insertase YidC	P75145	Mannitol-specific phosphotransferase enzyme IIA component
P75235	Methionyl-tRNA formyltransferase	A0A0H3DNK1	MG032/MG096/MG288 family 2	P75235	Methionyl-tRNA formyltransferase	A0A0H3DK56	MG032/MG096/MG288 family 2					A0A7U4NSG3	Mgp-operon protein 3	A0A0H3DPT9	MG032/MG096/MG288 family 2
A0A7U4NSG3	Mgp-operon protein 3	A0A0H3DP46	MG032/MG096/MG288 family 2	A0A7U4NSG3	Mgp-operon protein 3	A0A0H3DPT9	MG032/MG096/MG288 family 2					P75552	Oligopeptide transport ATP-binding protein OppD	A0A0H3DQ13	MG032/MG096/MG288 family 2
P75508	NAD kinase	A0A0H3DQ13	MG032/MG096/MG288 family 2	P54125	Oligoendopeptidase F homolog	A0A0H3DNU5	NH(3)-dependent NAD(+) synthetase					P75554	Oligopeptide transport system permease protein OppB	A0A0H3DK56	MG032/MG096/MG288 family 2
P54125	Oligoendopeptidase F homolog	A0A0H3DLL9	MG032/MG096/MG288 family 2	P75554	Oligopeptide transport system permease protein OppB	A0A2Z6G194	P1 adhesin protein					P75553	Oligopeptide transport system permease protein OppC	A0A0H3DNK1	MG032/MG096/MG288 family 2
P75564	Phenylalanine--tRNA ligase alpha subunit	A0A2Z6G194	P1 adhesin protein	P75061	Phosphocarrier protein HPr	P75188	Peptide methionine sulfoxide reductase MsrA					A0A2Z6G194	P1 adhesin protein	A0A0H3DNU5	NH(3)-dependent NAD(+) synthetase
P75061	Phosphocarrier protein HPr	P75420	Peptide chain release factor 1	P78018	Phosphoglycerate kinase	A0A0H3DMS5	Phenylalanine--tRNA ligase beta subunit					A0A7U4NSL5	Peptide ABC transporter ATP-binding protein	P75188	Peptide methionine sulfoxide reductase MsrA
P78018	Phosphoglycerate kinase	A0A0H3DMS5	Phenylalanine--tRNA ligase beta subunit	A0A0H3DK38	Preprotein translocase, SecE subunit	A0A0H3DLX9	Phosphotransferase enzyme family protein					P75061	Phosphocarrier protein HPr	P75129	Peptide methionine sulfoxide reductase MsrB
A0A0H3DK38	Preprotein translocase, SecE subunit	A0A0H3DPQ5	Phosphoglucomutase/phosphomannomutase, alpha/beta/alpha domain II	P75479	Probable 1-acyl-sn-glycerol-3-phosphate acyltransferase	A0A7U4NST2	Probable endonuclease 4					A0A0H3DPQ5	Phosphoglucomutase/phosphomannomutase, alpha/beta/alpha domain II	A0A0H3DMS5	Phenylalanine--tRNA ligase beta subunit
P75071	Probable glycerol uptake facilitator protein	P75050	Phosphomannomutase	P75263	Probable ABC transporter permease protein MG188 homolog	A0A0H3DMS8	Pseudouridine synthase					P75050	Phosphomannomutase	P75547	Phosphatidylglycerol--prolipoprotein diacylglyceryl transferase
P75394	Probable lipoate-protein ligase A	A0A7U4NST2	Probable endonuclease 4	P75438	Probable DNA helicase MPN_340	P75053	Purine nucleoside phosphorylase DeoD-type					P75263	Probable ABC transporter permease protein MG188 homolog	A0A0H3DLX9	Phosphotransferase enzyme family protein
P75289	Probable L-ribulose-5-phosphate 4-epimerase UlaF	A0A0H3DMS8	Pseudouridine synthase	P75394	Probable lipoate-protein ligase A	A0A0H3DL96	Putative 3-dehydro-L-gulonate-6-phosphate decarboxylase					P75262	Probable ABC transporter permease protein MG189 homolog	P75370	Probable ABC transporter ATP-binding protein p29
P78017	Protein GrpE	P75319	Putative MgpC-like protein MPN_464	P75289	Probable L-ribulose-5-phosphate 4-epimerase UlaF	A0A0H3DNJ9	Putative D-tyrosyl-tRNA(Tyr) deacylase					P75437	Probable DNA helicase II homolog	A0A7U4NST2	Probable endonuclease 4
A0A0H3DLJ0	Protein NrdI	P57114	Putative pre-16S rRNA nuclease	P75382	Proline--tRNA ligase	P75319	Putative MgpC-like protein MPN_464	P54125				P75438	Probable DNA helicase MPN_340	P75071	Probable glycerol uptake facilitator protein
P75211	Protein P200	A0A0H3DMU9	Putative PTS system glucose-specific EIICBA component	P78017	Protein GrpE	P75401	Putative phosphatase MPN_381					P75306	Probable transcriptional regulatory protein MPN_478	Q9EXC9	Protein MG115 homolog
Q59548	Protein translocase subunit SecY	A0A0H3DLF3	Putative ribosomal protein S20	A0A0H3DLJ0	Protein NrdI	P75429	Putative phosphatase/phosphodiesterase MPN_349					E1QC64	Proline-rich P65 protein	A0A0H3DL96	Putative 3-dehydro-L-gulonate-6-phosphate decarboxylase
P75038	Putative 1-phosphofructokinase	P75539	Replicative DNA helicase	P75211	Protein P200	P57114	Putative pre-16S rRNA nuclease					P75382	Proline--tRNA ligase	P75355	Putative ABC transporter ATP-binding protein MG304 homolog
P75095	Putative ABC transporter ATP-binding protein MG014 homolog	Q9XDC0	Revertant adhesin-related protein P30	Q59548	Protein translocase subunit SecY	P75092	Putative proline iminopeptidase					Q59548	Protein translocase subunit SecY	A0A0H3DLV5	Putative hexulose-6-phosphate isomerase
P75264	Putative ABC transporter ATP-binding protein MG187 homolog	A0A0H3DKY4	RimK-like ATP-grasp domain protein	A0A7U4NT58	Pseudouridine synthase	A0A0H3DKT2	Putative pyrimidine-nucleoside phosphorylase					P75039	PTS system fructose-specific EIIABC component	P75319	Putative MgpC-like protein MPN_464
P75355	Putative ABC transporter ATP-binding protein MG304 homolog	A0A0H3DLE2	Serine--tRNA ligase	P75039	PTS system fructose-specific EIIABC component	A0A0H3DLF3	Putative ribosomal protein S20					P75038	Putative 1-phosphofructokinase	P75429	Putative phosphatase/phosphodiesterase MPN_349
P75110	Putative ABC transporter ATP-binding protein MG467 homolog	P78029	Thymidylate synthase	P75038	Putative 1-phosphofructokinase	P75257	Putative tRNA (cytidine(34)-2'-O)-methyltransferase					P75264	Putative ABC transporter ATP-binding protein MG187 homolog	P57114	Putative pre-16S rRNA nuclease
P75448	Putative acetyltransferase MPN_114	P75256	tRNA (guanine-N(7)-)-methyltransferase	P75095	Putative ABC transporter ATP-binding protein MG014 homolog	P75604	Putative type-1 restriction enzyme specificity protein MPN_089					P75349	Putative metallophosphoesterase MG207 homolog	A0A0H3DKT2	Putative pyrimidine-nucleoside phosphorylase
P75511	Putative phosphatase MPN_264	A0A0H3DLA5	tRNA binding domain protein	P75264	Putative ABC transporter ATP-binding protein MG187 homolog	P75539	Replicative DNA helicase					P75511	Putative phosphatase MPN_264	A0A0H3DLF3	Putative ribosomal protein S20
P75399	Putative phosphatase MPN_383	Q50291	tRNA pseudouridine synthase A	P75110	Putative ABC transporter ATP-binding protein MG467 homolog	P75111	Ribonuclease P protein component					A0A0H3DMU9	Putative PTS system glucose-specific EIICBA component	P75257	Putative tRNA (cytidine(34)-2'-O)-methyltransferase
A0A7U4NTE5	Restriction endonuclease subunit S	A0A0H3DL89	Type I site-specific deoxyribonuclease	P75349	Putative metallophosphoesterase MG207 homolog	P78027	Ribonucleoside-diphosphate reductase subunit alpha					A0A0H3DMQ9	RDD family protein	P75390	Pyruvate dehydrogenase E1 component subunit alpha
P75446	Ribonuclease HIII	P75086	Uncharacterized glycosyltransferase MG025 homolog	P75511	Putative phosphatase MPN_264	P75461	Ribonucleoside-diphosphate reductase subunit beta					A0A0H3DL25	Replication initiation and membrane attachment protein, DnaB/DnaD family	P75391	Pyruvate dehydrogenase E1 component subunit beta
P75045	Ribonuclease M5	P75595	Uncharacterized lipoprotein MPN_097	P75399	Putative phosphatase MPN_383	A0A0H3DKY4	RimK-like ATP-grasp domain protein					Q9XDC0	Revertant adhesin-related protein P30	P75539	Replicative DNA helicase
P75529	Ribonuclease R	P75434	UPF0134 protein MPN_344	P75507	Putative phosphotransferase enzyme IIB component MPN_268	A0A0H3DLK7	Serine hydroxymethyltransferase					A0A0H3DLE2	Serine--tRNA ligase	P75446	Ribonuclease HIII
P75466	Ribosomal RNA small subunit methyltransferase H			A0A0H3DMQ9	RDD family protein	P78029	Thymidylate synthase					A0A0H3DMN0	Terminal organelle assembly protein TopJ	P75045	Ribonuclease M5
P75054	Signal recognition particle protein			A0A7U4NTE5	Restriction endonuclease subunit S	A0A0H3DKX9	Transcription elongation factor GreA					P75052	Thymidine phosphorylase	P75111	Ribonuclease P protein component
P75512	Thioredoxin			P75529	Ribonuclease R	P75467	Transcriptional regulator MraZ					P75132	tRNA (guanine-N(1)-)-methyltransferase	P75461	Ribonucleoside-diphosphate reductase subunit beta
P75052	Thymidine phosphorylase			P75466	Ribosomal RNA small subunit methyltransferase H	P75256	tRNA (guanine-N(7)-)-methyltransferase					P75221	tRNA uridine 5-carboxymethylaminomethyl modification enzyme MnmG	P75113	Ribosomal RNA small subunit methyltransferase A
P75611	Transketolase			P75054	Signal recognition particle protein	A0A0H3DLA5	tRNA binding domain protein					A0A0H3DKR9	Tryptophan--tRNA ligase	A0A0H3DM30	Ribosome-recycling factor
P75590	Translation initiation factor IF-2			A0A0H3DMN0	Terminal organelle assembly protein TopJ	Q50291	tRNA pseudouridine synthase A					A0A0H3DM86	Type I restriction modification DNA specificity domain protein	P78003	S-adenosylmethionine synthase
P78024	Translation initiation factor IF-3			P75052	Thymidine phosphorylase	A0A0H3DL89	Type I site-specific deoxyribonuclease							A0A0H3DLQ8	Site-specific DNA-methyltransferase (adenine-specific)
P75122	Tyrosine--tRNA ligase			P75611	Transketolase									P75512	Thioredoxin
P75504	Uncharacterized 16.1 kDa HIT-like protein			P75590	Translation initiation factor IF-2									A0A0H3DP36	Thioredoxin reductase
P75176	UvrABC system protein A			P78024	Translation initiation factor IF-3									P78029	Thymidylate synthase
				P75221	tRNA uridine 5-carboxymethylaminomethyl modification enzyme MnmG									P75467	Transcriptional regulator MraZ
				A0A0H3DKR9	Tryptophan--tRNA ligase									Q50298	Translation initiation factor IF-1
				P75122	Tyrosine--tRNA ligase									A0A0H3DLA5	tRNA binding domain protein
				P75176	UvrABC system protein A									A0A0H3DLI9	Type I restriction modification DNA specificity domain protein
														P75081	Uracil phosphoribosyltransferase
